# Supplementary material for: Generating Potential Protein-Protein Interaction Inhibitor Molecules Based on Physicochemical Properties
Source: Molecules. 2023 Jul 26;28(15):5652. doi: 10.3390/molecules28155652 (PMC10420264; doi:10.3390/molecules28155652)
Supplement: Supplementary file 1 [file molecules-28-05652-s001.zip]

Archive with 1 entries (1 files):
- molecules-2490133-supplementary.pdf
